# Supplementary material for: SPDB: a specialized database and web-based analysis platform for swine pathogens
Source: Database (Oxford). 2020 Aug 6;2020:baaa063. doi: 10.1093/database/baaa063 (PMC7409514; doi:10.1093/database/baaa063)
Supplement: suppl_data_baaa063 [file suppl_data_baaa063.zip]

Archive with 4 entries (4 files):
- Supplementary Figure S1.ai
- Supplementary Figure S2.ai
- Supplementary Table S1.docx
- Supplementary Table S2.docx
